# Supplementary material for: Interpretable and explainable artificial intelligence for wearable sensor-based fall risk assessment in older adults: a systematic review with considerations for prosthetics and orthotics
Source: Front Comput Neurosci. 2026 Jul 14;20:1860978. doi: 10.3389/fncom.2026.1860978 (PMC13408035; doi:10.3389/fncom.2026.1860978)
Supplement: Supplementary file 3 [file Table_3.xlsx]

## Sheet: Sheet1
Supplementary Table S3: Summary of the selected studies.
	Sample Information									Sensors & Data Acquisition							Task & Outcomes							AI/ML model								Explainability (XAI)						Performance metrics
Author	Year	Sample Size Total	Sample Size Train	Sample Size Test	Mean Age	Setting (Community / Institutional)	Health Status (Healthy / Frail / PD / Mixed)	Fall Definition	Follow Up Duration	Sensor Modality (IMU/Pressure/Physio/Multi)	Sensor Type_Details (Acc/Gyro/HR/SpO₂/etc.)	Placement (Foot/Lower back/Wrist/etc.)	Sampling Frequency Hz	Wear Duration or Recording Length	Data Collection Context (Lab/Free-living/Mixed)	Wearable vs Hybrid (Wearable only/Hybrid)	Primary Task (Risk prediction/classification/Phenotyping)	Outcome Target (Fall risk/Fallers vs non-fallers/Risk level/etc.)	Outcome Type (Binary/Multi-class/Continuous)	Number of Classes (if applicable)	Risk Level Definitions (text)	Reference Standard (MFS/TUG/Falls history/etc.)	Comparator Method (if any)	Model Category Interpretable/Hybrid/Black-box)	Algorithm Name	Model Architecture or Notes	Training Type (Supervised/Unsupervised/Semi)	Feature Extraction (Manual/Automated/End-to-end)	Number of Features (if reported)	Windowing or Segmentation (Yes/No+details)	Hyperparameter Tuning (Yes/No/Not_stated)	Explainability Type (Intrinsic/Post-hoc/Hybrid)	XAI Method (SHAP/LIME/Fuzzy_rules/etc.)	Explanation Level (Global/Local/Both)	Explainability Output (Rules/Feature_importance/Plots/etc.)	Clinical Interpretation Discussed (Yes/No)	Alignment with Clinical Knowledge (Yes/Partial/No)	Accuracy	Sensitivity	Specificity	Precision (PPV)	Recall	F1 Score	AUC	NPV	TP	FP	TN	FN
Mohan	2025	45	30	15 (testing phase narrowed to 10 paired participants)	Not reported	Not reported	Not reported	Fallers: >2 falls within a year; Non-fallers: 0 or <2 falls annually	1 year (falls history over last year referenced)	Multi	Vital signs + 3D accelerometer-derived ADLs	Vital signs source: Not reported; Accelerometer placement: lower back	Not reported	Cited dataset: ~3 days continuous monitoring (~75 h)	Not reported	Hybrid (vital signs + accelerometer-derived ADLs; indirect pairing across datasets)	Risk prediction/classification	Fall risk level (Low/Moderate/High)	Multi-class	3	Low risk (<25), Moderate (25–45), High (>45) on MFS; mapped to 0.3/0.6/0.9	MFS	MFS	Hybrid	Fuzzy Logic (AI1) + Deep Belief Network (AI2) + Random Forest meta-classifier	AI1 uses 111 fuzzy rules (5 categories); AI2 predicts Low/Moderate/High; fusion via Random Forest meta-model	Hybrid (DBN described with unsupervised pre-training + supervised fine-tuning; meta-model trained)	Manual (engineered ADL features + fuzzy-rule system)	6 ADL features (mean & std for v/ml/ap axes)	Yes (window size 100)	Yes (iterative trials for DBN units)	Hybrid	Fuzzy rules	Not reported	Rules / risk categories	Not reported	Not reported	0.9	0.8571	1	Not reported	Not reported	Not reported	Not reported	Not reported	6	0	3	1
Sato	2025	146	NA	NA	82.6±6.2	Not stated (dataset; older adults)	Mixed (heterogeneous functional status; frailty indices present)	≥1 fall within past year (fall history)	Past-year history (cross-sectional; no prospective follow-up reported)	IMU	Acceleration + angular velocity (Y-accel, Z-accel, X-gyro; IMU)	Foot (dorsum)	104	Up to 30-min walking test (indoors/outdoors where possible)	Controlled walking test (continuous walk; indoors/outdoors)	Wearable only	Phenotyping + classification	Fallers vs non-fallers (within phenotypes)	Binary	2	Phenotypes: Robust/High-cadence/Intermediate/Cautious; fall prevalence varied by phenotype	Fall history + clinical tests (e.g., TUG, FES-I, SPPB, Fried frailty, GDS)	Compared multiple ML models (RF/XGBoost/DT/ANN)	Hybrid (black-box models + post-hoc XAI)	Random Forest; XGBoost; Decision Tree; ANN(MLP)	Stratified 5-fold CV; grid search; class weights; F1 used for optimization	Supervised (for faller classification); Unsupervised (for clustering phenotypes)	Manual/engineered features (gait parameters + clinical indices); waveform clustering via DTW	Possibly 25 inputs (ANN input layer=25)	Yes (stride segmentation; time-normalized strides; averaged waveforms)	Yes (GridSearchCV)	Post-hoc	SHAP (TreeSHAP + KernelExplainer)	Global (mean |SHAP|); SHAP is instance-based but summarized globally	Feature importance rankings/plots; consensus ranking	Yes	Partial	NA	NA	NA	NA	Reported by phenotype (e.g., RF accuracy up to 0.89 in Cautious)	Reported by phenotype (e.g., RF recall 0.96 Cautious)	Reported by phenotype (e.g., RF precision 0.90 Cautious)	Reported by phenotype (e.g., RF F1 0.93 Cautious)	Not reported	Not reported	Not reported	Not reported
Wang	2024	41	NA	NA	79.07 ± 6.47	Community	Mixed	BBS-based fall risk (≤50 high risk; >50 low risk)	NA	IMU	3-axis accelerometer; 3-axis gyroscope	Lower back (L3–L5)	5	One-time Timed Up and Go (TUG) test	Lab / clinical	Wearable only	Risk classification	High-risk vs low-risk	Binary	2	High risk: BBS ≤ 50; Low risk: BBS > 50	Berg Balance Scale (BBS)	SVM; KNN; Naïve Bayes; single Elastic Net	Interpretable	Ensemble Elastic Net (E-E-N)	Bootstrap-based ensemble of elastic net classifiers	Supervised	Manual	NA	Yes – TUG segmented into 5 subtasks	Not stated	Intrinsic	Elastic Net coefficients	Global	Feature importance plots	Yes	Yes	0.802 ± 0.160	0.904 ± 0.122	NA	NA	NA	NA	NA	NA	NA	NA	NA	NA
Liang	2024	215	~108	~65	~72	Community	Mixed	Previous fall history and TUG ≥10 s	Retrospective	IMU	Posturography tracker	Lower back	NA	4 × 30 s standing trials	Lab	Hybrid	Risk classification	Fall risk	Binary	2	TUG-based risk	Fall history, TUG	Logistic regression	Hybrid	Easy Ensemble, Balanced Bagging	Ensemble with feature selection	Supervised	Manual	124	Yes (postural trials)	Yes	Post-hoc	SHAP	Global	Feature importance plots	Yes	Yes	0.72–0.77	NA	NA	NA	NA	NA	0.80–0.90	NA	NA	NA	NA	NA
El Marhraoui et al.	2023	27	NA	NA	Median 64 (range 35–84)	Institutional	Mixed (stroke survivors)	Fall-risk moments inferred from balance loss (no actual fall events)	NA	IMU	Accelerometer; Gyroscope	Ankle	40	Short exercise-based recordings (seconds–minutes)	Lab	Wearable only	Risk prediction (temporal)	Fall-risk moments	Continuous	NA	High-risk moments identified via elevated self-attention weights	Berg Balance Scale (BBS)	Threshold-based acceleration method (5 m/s²)	Hybrid	CNN with self-attention	Semi-supervised CNN with temporal self-attention	Semi-supervised	End-to-end	NA	Yes – sliding windows (10 s, 1.25 s overlap)	Yes	Intrinsic (attention-based)	Self-attention weights	Both	Temporal weight maps / heatmaps	Yes	Yes	98.9	71	NA	77	71	NA	NA	NA	1476	NA	NA	NA
Fong et al.	2023	1151	810 (70% of dataset)	341 (30% of dataset)	74.8 ± 6.71	Community	Mixed (community-dwelling older adults with comorbidities)	An event that results in a person coming to rest inadvertently on the ground or hitting an object like a chair or stair (excluding falls due to excess alcohol, sudden blow, loss of consciousness, stroke, or epileptic seizure)	NA (retrospective 12-month prevalence)	NA (no sensors; clinical assessments only)	NA	NA	NA	NA	Community (primary healthcare setting)	NA (no wearables)	Risk classification	Fallers vs non-fallers (also indoor/outdoor fallers)	Binary	2	NA (dichotomous faller/non-faller)	Falls history (self-reported 12-month prevalence)	Random Forest	Interpretable	Decision Tree (rpart)	Recursive partitioning classification tree	Supervised	Manual (clinical variables)	6 (TUG	NA	Not stated	Intrinsic	Tree rules	Global	Rules	Yes	Yes	77.40% (fallers); 89.44% (indoor); 85.76% (outdoor); RF variants 54.57–84.07%	56.94–9.72% (varies by model/sampling)	55.43–99.67% (varies)	25.62–50% (varies)	NA (sensitivity reported)	NA	NA	79.69–92.54% (varies)
Mishra et al.	2022	92	NA	NA	86.2 ± 6.4	Institutional	Mixed (very old adults, independent living facility)	Any fall occurring within the subsequent 6 months	6 months	Pressure + Clinical	Gait walkway (GAITRite); geriatric assessments	Walkway (GAITRite)	NA	Single walking trials (short-duration)	Mixed	Hybrid	Risk prediction	Future fall occurrence	Fallers vs non-fallers	Binary	2	Binary outcome: ≥1 fall
Schniepp	2021	396	NA	NA	53±18	Mixed	Mixed (neurological gait disorders + healthy controls)	Unexpected event in which the person comes to rest on the ground, floor, or lower level	6 months	Multi	IMU + pressure carpet	Thigh (IMU), walkway carpet	10 (IMU), 120 (GAITRite)	14 days (IMU); short walks (lab)	Mixed	Hybrid	Risk prediction	Fall status, fall frequency, fall severity	Binary / Multi-class	2–3	Non-faller vs faller; occasional vs frequent; benign vs injurious	Falls history + prospective falls diary	Clinical scales only	Interpretable	Logistic regression	Multivariate backward logistic regression	Supervised	Manual	NA	No	Not stated	Intrinsic	NA	Global	Regression coefficients	Yes	Yes	0.78–0.92	0.62–0.86	0.90–0.95	NA	NA	NA	NA	NA	NA	NA	NA	No
Noh et al.	2021	746	522	224	73.0 ± 5.2	Community	Healthy community-dwelling older adults	Unexpected event in which the person comes to rest on the ground, floor, or lower level	Retrospective (past 6 months)	IMU	Accelerometer; Gyroscope	Shoe outsole (bilateral)	100	20 m walking trials at three speeds	Lab	Wearable only	Risk classification	Fall risk level (high vs low)	Binary	2	High vs low risk based on fall history and fear-of-fall questionnaire	Falls history + fear of falling questionnaire	Logistic regression, RF, CART, DL (reported in supplementary)	Black-box	XGBoost	Tree-based ensemble gradient boosting	Supervised	Manual (spatiotemporal gait features)	34	No	Yes	Post-hoc	Feature importance (XGBoost gain)	Global	Feature importance plots	Yes	Yes	0.67–0.70	0.43–0.53	0.77–0.84	0.59–0.64	0.43–0.53	NA	0.71–0.72	0.69–0.73	NA	NA	NA	NA
Makino et al.	2021	2520	NA	NA	71.1 ± 4.7	Community	Healthy community-dwelling older adults	Unexpected event in which a person comes to rest on the ground, floor, or a lower level	48 months	None	NA	NA	NA	NA	Community assessment centers	Hybrid	Risk prediction	Fallers vs non-fallers	Binary	2	Fall probability stratified into 8 risk groups (30.4%–71.9%)	Falls history (past year, interview)	Logistic regression	Interpretable (white-box)	C5.0 Decision Tree	14-node simplified decision tree with 6 predictors	Supervised	Manual (clinical variables)	6	No	Yes	Intrinsic	Decision tree rules	Global	Risk stratification tree and probabilities	Yes	Yes	0.65	0.62	0.69	0.66	0.62	NA	0.7	0.64	NA	NA	NA	NA
Gillain	2019	105	NA	NA	71.3 ± 5.4	Community	Healthy (independent older adults without recent fall history or gait disorders)	An unexpected event in which the participant comes to rest on the ground, floor, or lower level.	2 years	IMU + Optoelectronic (motion capture)	Accelerometer (for GS, SL, SF, symmetry, regularity); optoelectronic (for MTC).	Trunk (accelerometer); lab-based optoelectronic cameras (toe clearance)	NA	Recording: Short laboratory walking trials under 3 conditions (comfortable, fast, dual-task walking)	Lab	Wearable only	Risk prediction	Future fallers vs non-fallers	Binary	2	Faller vs non-faller	Fall diaries	NA	Interpretable	J48 Decision Tree	Classification tree	Supervised	Manual	Multiple gait parameters (GS, SL, SF, symmetry, regularity, MTC metrics) + clinical (gender, stiffness).	No	Not stated	Intrinsic	Tree rules	Global	Rules	Yes	Yes	0.84	0.8	0.87	0.78	0.8	NA	NA	0.88	28	8	53	7
[truncated: 8 more columns]
